# Supplementary material for: The causal effect of stressors on antenatal common mental disorders among pregnant mothers in Dabat district Northwest, Ethiopia: A generalized structural equation model approach
Source: PLOS Ment Health. 2025 Mar 21;2(3):e0000260. doi: 10.1371/journal.pmen.0000260 (PMC12798327; doi:10.1371/journal.pmen.0000260)
Supplement: S1 Table — (XLSX) [file pmen.0000260.s001.xlsx]

## Sheet: Sheet1
S1 Table 1.xlsx. Bi variable and multivariable binary logistic regression model of factors associated with an antenatal common mental disorder.
Variables	CMD Yes (No,%)	CMD No(No,%)	CORa 95% CI	AORb 95% CI
Pregnancy trimester
Second	35(30.07)	291(38.39)
Third	79(69.3)	467(61.61)	-0.34(-0.76,0.08)*	1.27(0.75,2.15)
Nutritional status
of the mother
Poor nutrition	33(28.95)	275(36.28)
Good Nutrition	81(71.05)	483(63.72)	1.39(0.90,2.15)*	1.56(0.90,2.69)
History of Medical illness
No	94(82.46)	682(89.97)
Yes	20(17.54)	76(10.03)	1.90(1.11,3.25)**	1.65(0.80,3.41)
ANC follow-up
Yes	36(31.58)	403(53.1)
No	78(68.4)	355(46.83)	2.45(1.61,374)***	4.02(2.33,6.95)**
Family History of Psychiatric illness
No	80(70.18)	745(98.2)
Yes	34(29.82)	13(1.72)	24.3(12.34,48.04)***	9.28(3.58,24.06)***
Life-threatening Events
No	39(34.21)	517(68.21)
Yes	75(65.79)	241(31.79)	1.41(1.00,1.83)***	2.72(1.64,4.50)***
Intimate partner violence
No	45(39.4)	485(63.9)
Yes	69(60.5)	273(36.0)	2.72(1.81,4.07)***	2.42(1.47,3.96)***
Stress Coping
Good coping	48(42.1)	609(80.3)
Poor coping	66(57.8)	149(19.6)	5.61(3.71,8.49)***	3.67(2.17,6.20)***
a crude odds ratio, b adjusted odds ratio, CMD= common mental disorders
· * p-value<0.005, **p-value <0.001, *** p-value<0.000.
